# Supplementary material for: What Drives Consumers’ Breakfast Food Choices? Case Study in South Africa—A Multiethnic Middle-Income Country
Source: Foods. 2025 Dec 20;15(1):14. doi: 10.3390/foods15010014 (PMC12786268; doi:10.3390/foods15010014)
Supplement: Supplementary file 1 [file foods-15-00014-s001.zip]

Archive with 1 entries (1 files):
- foods-3994990-supplementary.pdf
